# Supplementary material for: Simple approach for ranking structure determining residues
Source: PeerJ. 2016 Jun 22;4:e2136. doi: 10.7717/peerj.2136 (PMC4924125; doi:10.7717/peerj.2136)
Supplement: File S3 — All experiments are described in references. In Csp S, mutants marked with an asterisk (*) means that the recombinant protein was assessed with a Histidine tag. [file peerj-04-2136-s003.xlsx]

## Sheet: 2CI2
	Guanidinium chloride denaturation
Protein 2CI2	m UF (kcal mol-1)	Cm (M)	ΔΔG (kcal mol-1)	Theoretical score (Hi*RMSFi-1)	Reference
Wild Type (WT)	1.9	4	-	-	J. Mol. Biol. (1995) 254: 260-288
KA3	1.77	3.72	-0.532	0.244531	ΔΔG = mWT*(CmMUT-CmWT)
KM3	1.88	3.66	-0.646	0.244531
TA4	1.83	3.56	-0.836	0.270985
TV4	1.67	3.83	-0.323	0.270985
TG4	1.95	3.4	-1.14	0.270985
PA7	3.46	3.19	-1.539	0.333136
EA8	1.75	3.76	-0.456	0.238852
EQ8	1.91	3.68	-0.608	0.238852
LA9	2.15	2.62	-2.622	0.472731
KA12	1.52	4.22	0.418	0.249858
SG13	2.1	3.59	-0.779	0.303706
SA13	1.86	3.54	-0.874	0.303706
EQ15	1.87	3.85	-0.285	0.183043
ED15	1.83	3.73	-0.513	0.183043
EN15	2.01	3.64	-0.684	0.183043
EQ16	1.84	3.76	-0.456	0.178717
ED16	2.2	3.62	-0.722	0.178717
EN16	2.18	3.45	-1.045	0.178717
AG17	1.8	3.44	-1.064	0.356533
KA18	1.73	3.75	-0.475	0.242649
KG18	1.99	2.8	-2.28	0.242649
KA19	1.61	4.11	0.209	0.173624
KG19	1.73	3.49	-0.969	0.173624
VA20	2.01	3.75	-0.475	0.346329
IV21	1.99	3.33	-1.273	0.540181
LA22	1.93	3.32	-1.292	0.313229
LG22	1.68	3.29	-1.349	0.313229
QA23	1.77	3.99	-0.019	0.151722
QG23	1.81	3.69	-0.589	0.151722
DA24	1.87	3.51	-0.931	0.293478
KA25	1.57	3.67	-0.627	0.420679
KG25	1.75	2.36	-3.116	0.420679
PA26	2.07	3.09	-1.729	0.278782
EA27	1.78	3.83	-0.323	0.262132
IV30	1.99	3.43	-1.083	0.370406
IA30	2.07	1.99	-3.819	0.370406
IV31	1.77	4.04	0.076	0.35994
IA31	2.22	2.91	-2.071	0.35994
IG31	2.13	2.19	-3.439	0.35994
IT31	1.97	3.31	-1.311	0.35994
LA32	2.11	2.78	-2.318	0.286709
LI32	1.7	3.87	-0.247	0.286709
LV32	1.76	3.74	-0.494	0.286709
PA33	1.79	3.91	-0.171	0.283178
VT34	1.65	3.47	-1.007	0.225016
VA34	1.7	3.67	-0.627	0.225016
VG34	2	2.75	-2.375	0.225016
TS36	1.66	3.99	-0.019	0.0922016
TV36	1.67	3.61	-0.741	0.0922016
TA36	1.5	4.12	0.228	0.0922016
IA38	1.59	3.98	-0.038	0.085078
VA39	2.14	3.24	-1.444	0.125647
TA40	1.89	3.63	-0.703	0.0907037
TD40	1.87	4.01	0.019	0.0907037
EA42	1.78	3.64	-0.684	0.110867
RA44	1.78	3.7	-0.57	0.238789
DA46	1.83	3.59	-0.779	0.251585
VA48	1.76	1.46	-4.826	0.446604
LA50	1.98	2.02	-3.762	0.386017
FL51	1.95	2.91	-2.071	0.301516
FV51	2.24	2.77	-2.337	0.301516
FA51	2.17	2.02	-3.762	0.301516
VA52	2.15	2.98	-1.938	0.430892
DA53	1.99	2.24	-3.344	0.149309
DN53	1.6	4	0	0.149309
ND57	1.8	3.38	-1.178	0.237221
NA57	1.79	3.57	-0.817	0.237221
IV58	1.82	4.1	0.19	0.527519
IA58	1.93	1.79	-4.199	0.527519
AG59	2.19	3.03	-1.843	0.349785
VT61	1.63	3.8	-0.38	0.439737
VA61	1.92	3.22	-1.482	0.439737
VG61	2.61	2.33	-3.173	0.439737
PA62	1.8	2.28	-3.268	0.545272
VT64	1.79	3.41	-1.121	0.407374
VA64	1.95	3.25	-1.425	0.407374
VG64	2.1	2.2	-3.42	0.407374

## Sheet: 2W0K
	Thermal unfolding
Protein 2W0K	Tm (K)	ΔH° (kcal mol-1)	ΔΔG (kcal mol-1)	Theoretical score (Hi*RMSFi-1)	Reference
Wild Type (WT)	323.05	86.2	-	-	Biochem. Biophys. Res. Commun. (2014) 443: 495-499
Phe2Ser	316.95	73.6	-1.62767	0.277851	ΔΔG = (TmMUT-TmWT)*(ΔHWT/TmWT)
Phe2Leu	318.85	76.1	-1.12069	0.277851
Phe2Pro	316.75	73.7	-1.68104	0.277851
Phe2Trp	319.15	81.3	-1.04064	0.277851
Arg24Gly	317.35	77.2	-1.52094	0.327324	Proteins (2008) 72: 684-692
Pro7Ser	316.15	79.5	-1.84114	0.379948	J. Mol. Biol. (2010) 396: 280-292
His8Pro	323.25	84.8	0.0533664	0.112916
His8Ser	322.65	84.4	-0.106733	0.112916
Arg24His	312.95 ± 1.15	56.47 ± 5.65	-2.695	0.327324	This work
Ile29Gly	309.53 ± 0.53	60.74 ± 2.55	-3.60757	0.205714
Tyr37Phe	322.90 ± 0.31	87.23 ± 3.06	-0.0400248	0.32037
Gln6Asn	310.55 ± 0.30	10.39 ± 3.21	-3.3354	0.505508

## Sheet: 1FTG
	Thermal unfolding
Protein 1FTG	Tm1 (K)	ΔH°1 (kcal mol-1)	ΔΔG1 (kcal mol-1)	Tm2 (K)	DH°2 (kcal mol-1)	ΔΔG2 (kcal mol-1)	Total ΔΔG° (kcal mol-1)	Theoretical score (Hi*RMSFi-1)	Reference
Wild Type (WT)	312	22	-	326	60	-	-	-	J. Mol. Biol. (2004) 344: 223-237
E20K	309.3	32.7	-0.190385	331.2	66.2	0.957055	0.766671	0.147817	ΔΔG = (TmMUT-TmWT)*(ΔHWT/TmWT)
E40K	316.5	27	0.317308	332.5	59.6	1.19632	1.51363	0.115924	Total ΔΔG = ΔΔG1 + ΔΔG2
E72K	312.8	2	0.0564103	333.6	68.4	1.39877	1.45518	0.129216
D75K	314.8	28.3	0.197436	330	54.3	0.736196	0.933632	0.0522951
D126K	320	21.8	0.564103	327.5	39.7	0.276074	0.840176	0.131476
D150K	305.8	25.1	-0.437179	326.9	48	0.165644	-0.271535	0.117388
WT	317.3	33.9	-	329	52.7	-	-	-	J. Mol. Biol. (2004) 344: 239-255
L6A	305.5	28.7	-1.2607	319.1	23.8	-1.58581	-2.84651	0.273653	ΔΔG = (TmMUT-TmWT)*(ΔHWT/TmWT)
I22V	311	33	-0.673085	324.7	37.3	-0.688784	-1.36187	0.298717	Total ΔΔG = ΔΔG1 + ΔΔG2
V31A	312.6	30.9	-0.502143	324.2	41.5	-0.768875	-1.27102	0.200755
D43A	317.7	34.1	0.0427356	329.6	49.5	0.0961094	0.138845	0.128362
I51V	313.2	31.2	-0.43804	324.3	38.8	-0.752857	-1.1909	0.466435
I52V	315.9	39.8	-0.149575	324.9	54.5	-0.656748	-0.806322	0.406898
S71A	316.3	34.5	-0.106839	329.3	55	0.0480547	-0.0587842	0.151662
A84G	313.3	34.4	-0.427356	323.6	31.9	-0.864985	-1.29234	0.466871
N97A	314.9	28.6	-0.256413	328.3	48.7	-0.112128	-0.368541	0.306166
Q99A	322.5	52.7	0.555563	331.3	56.2	0.368419	0.923982	0.344872
I104V	313.3	29.5	-0.427356	327.9	54.5	-0.176201	-0.603556	0.325079
S110A	315.6	32.5	-0.181626	328.7	44.3	-0.0480547	-0.229681	0.224736
V117A	309.3	36.9	-0.854712	322.6	33.7	-1.02517	-1.87988	0.338843
T122S	323.2	35.5	0.63035	330.3	50.7	0.208237	0.838587	0.24219
V139A	310.9	29	-0.683769	327.5	50.8	-0.240274	-0.924043	0.439694
L143A	315.8	33.3	-0.160258	328.9	50	-0.0160182	-0.176277	0.329952
I156V	308.8	25.3	-0.908131	320.3	29.9	-1.39359	-2.30172	0.309445
V160A	309.1	27.7	-0.876079	322.4	49.2	-1.0572	-1.93328	0.302944

## Sheet: 1ARR
	Thermal unfolding
Protein 1ARR	Tm (K)	ΔH° (kcal mol-1)	ΔΔG (kcal mol-1)	Theoretical score (Hi*RMSFi-1)	Reference
WT-st6	332.15	62.3	-	-	Nat. Struc. Biol (1994) 1: 518-523
PA8	347.25	80.2	2.83224	0.105238	ΔΔG = (TmMUT-TmWT)*(ΔHWT/TmWT)
SA35	336.55	57.1	0.82529	0.14901
NA11	335.25	57.2	0.581454	0.102627
KA6	332.75	59	0.11254	0.0428589
RA16	332.65	60	0.0937829	0.0797597
VA25	332.45	58.3	0.0562698	0.148767
MA4	332.35	59.4	0.0375132	0.032489
EA27	331.95	61.6	-0.0375132	0.080553
KA2	331.85	57.2	-0.0562698	0.0178635
QA9	331.55	59.5	-0.11254	0.0911263
GA3	331.25	60	-0.168809	0.0281173
MA1	331.15	59.7	-0.187566	0.0151078
SA5	330.65	53.3	-0.281349	0.0449152
RA13	330.45	51.3	-0.318862	0.100382
EA17	330.15	62.1	-0.375132	0.0809413
VA18	330.05	63.1	-0.393888	0.149213
EA43	329.25	59.4	-0.543941	0.12103
MA7	328.65	52.6	-0.656481	0.0926789
DA20	328.45	56.9	-0.693994	0.1036
LA19	321.45	48.7	-2.00695	0.14615
FA10	313.75	34.8	-3.45121	0.116655
WT-st11	331.05	58.5	-	-	Nat. Struc. Biol (1994) 1: 518-523
NA34	336.15	57.1	0.901223	0.147288	ΔΔG = (TmMUT-TmWT)*(ΔHWT/TmWT)
QA39	334.55	61.6	0.618487	0.144075
GA52	334.05	57.7	0.530131	0.0701541
KA46	330.25	52.9	-0.141368	0.0817687
RA23	329.85	56.5	-0.212053	0.0861338
KA24	329.45	59.9	-0.282737	0.100795
EA28	328.85	52.1	-0.388763	0.0786578
IA51	324.05	47.4	-1.23697	0.0653437
GA49	321.85	45.8	-1.62574	0.0458079
GA30	321.05	48.8	-1.7671	0.0784095
RA50	321.05	41.9	-1.7671	0.0563732
KA47	320.35	41.2	-1.8908	0.0644252
PA15	319.75	38.1	-1.99683	0.127767
SA44	319.45	41	-2.04984	0.151404
NA29	318.45	44.2	-2.22655	0.0905838
VA33	317.25	39.7	-2.4386	0.148275
EA48	316.35	29.3	-2.59764	0.0398852
LA12	315.45	40.4	-2.75668	0.141282
LA21	312.75	36.7	-3.2338	0.142641
RA31	310.25	34.2	-3.67558	0.136723
MA42	308.75	26.1	-3.94064	0.129891
SA32	306.65	24.4	-4.31174	0.113951
YA38	306.15	24.1	-4.40009	0.164718
WA14	304.65	25.3	-4.66516	0.194572
RA40	304.35	13.6	-4.71817	0.226714
VA22	UNF	-	-	0.173212
EA36	UNF	-	-	0.20775
IA37	UNF	-	-	0.24839
VA41	UNF	-	-	0.247573
FA45	UNF	-	-	0.135205

## Sheet: 1HCQ
	Dimer recognizing DNA
Protein 1HCQ	Kd (nM)	Kd Difference (%)	Theoretical score (Hi*RMSFi-1)	Reference
Wild Type (WT)	43	-	-	Biochemistry (2010) 49: 5978-5988
D12A	67	-55.814	0.0685007	Kd Difference = (KdWT-KdMUT)/KdWT
H18A	190	-341.86	0.0503094
E25A	172	-300	0.0858926
S15A	102	-137.209	0.0477662
Y19A	316	-634.884	0.0599714
S23A	119	-176.744	0.0669998
K28A	313	-627.907	0.0739719
K32A	326	-658.14	0.0772285
R33A	745	-1632.56	0.0864702

## Sheet: 1CSP
	Thermal unfolding
Protein 1CSP	Tm (K)	ΔH° (kcal mol-1)	ΔΔG (kcal mol-1)	Theoretical score (Hi*RMSFi-1)	Reference
Csp S WT	53.6	46.1281	-	-	JMB (2001) 313, 343-357
E3R	69.6	52.3423	2.25876	0.170326
E3L	62.7	47.8011	1.28467	0.170326
A46E	48.6	39.675	-0.705862	0.452577
E66L	66.4	53.5373	1.80701	0.120862
Csp S WT	53.8	46.1281	-	-	JMB (2005) 347, 1063-1076
E3K	70.4	48.5182	2.34203	0.170326
K65I	62.4	48.0402	1.21334	0.23304
E66K	66.7	54.0153	1.82001	0.120862
E43S	54.7	44.4551	0.126978	0.165159
A46K	62.2	51.6252	1.18512	0.452577
Csp S WT	52.3	39.1969	-	-	JMB (2007) 366, 842-856
E3R	70.2	50.1912	2.15586	0.170326
E3Q	62.6	46.6061	1.24052	0.170326
K7E	UNF	-	-
K7Q	UNF	-	-
N10D	57.7	43.26	0.650372	0.289215
D25Q	44.2	29.1587	-0.975558	0.236705
S48E	53	38.0019	0.0843074	0.399711
E50Q	42.6	34.1778	-1.16826	0.283064
R56Q	55.3	42.543	0.361318	0.0623564
Csp S WT*	55.3	38.2409	-		JMB (2007) 366, 842-856
E3R*	71.6	49.9522	1.89778	0.170326
K5E*	22.2	14.5793	-3.85378	0.231903
K5Q*	38.6	29.8757	-1.94435	0.231903
N10K*	41.1	27.4857	-1.65328	0.289215
E12K**	50.2	37.7629	-0.593785	0.112055
K13E*	52.7	36.5679	-0.302714	0.153867
K13Q*	54	41.348	-0.151357	0.153867
E19K*	50.5	37.2849	-0.558856	0.24081
E19Q*	53.7	39.914	-0.186285	0.24081
V20Q*	39.5	29.6367	-1.83957	0.234896
V20E*	UNF
V20K*	37.2	25.8126	-2.10735	0.234896
E21K*	54.3	43.26	-0.116428	0.0845968
E21Q*	52.5	34.8948	-0.326	0.0845968
D24K*	50.9	34.1778	-0.512285	0.14663
D24N*	48.4	31.0707	-0.803356	0.14663
D25K*	35	13.3843	-2.3635	0.236705
K39E*	52.8	35.8509	-0.291071	0.226582
K39Q*	54.9	35.3728	-0.0465714	0.226582
E42K*	55.3	42.782	0	0.161917
E42Q*	54.1	35.6119	-0.139714	0.161917
E43K*	56.5	46.1281	0.139714	0.165159
S48K*	61.6	41.587	0.733499	0.399711
E50K*	49.7	31.5488	-0.651999	0.283064
E53K*	53.7	40.153	-0.186285	0.116346
E53Q*	56.6	43.738	0.151357	0.116346
N55K*	54.3	37.7629	-0.116428	0.0795427
N55D*	59.2	44.2161	0.454071	0.0795427
K56E*	38.2	24.1396	-1.99093	0.0623564
K65Q*	48	31.3098	-0.849928	0.23304

## Sheet: 1C9O
	Thermal unfolding
Protein 1C9O	Tm (K)	ΔH° (kcal mol-1)	ΔΔG (kcal mol-1)	Theoretical score (Hi*RMSFi-1)	Reference
Csp C WT	76.9	58.5564	-		JMB (2001) 313, 343-357
Q2L	80.9	57.8394	0.66912	0.271464
R3E	59.1	45.6501	-2.97759	0.266184
R3L	70.9	55.6883	-1.00368	0.266184
R3K	76.1	53.5373	-0.133824	0.266184
R3A	64.9	51.3862	-2.00736	0.266184
N11S	79.2	58.7954	0.384744	0.152705
Y15S	76.7	56.6444	-0.033456	0.324215
E21A	75	57.8394	-0.317832	0.151038
G23Q	74.7	59.5124	-0.368016	0.212887
S24D	77.8	61.6635	0.150552	0.189115
T31S	77.8	59.7514	0.150552	0.345468
E46A	75.4	57.6004	-0.25092	0.25307
Q53E	76.1	58.7954	-0.133824	0.161541
V64T	75.1	58.3174	-0.301104	0.320195
L66E	68.9	50.1912	-1.33824	0.188815
Csp C WT	76.9	58.5564	-		Prot Eng Des Sel (2006) 19, 355-358
R56E	80	60.9465	0.518568	0.114996
H29E	73.5	105.88	-0.568752	0.421085
E46K	74	106.836	-0.485112	0.25307
E21K	75.4	48.9962	-0.25092	0.151038
N55K	77.7	55.2103	0.133824	0.130709
E36K	76	45.6501	-0.150552	0.0637018
E50K	73.5	43.26	-0.568752	0.32322
E12K	74.4	52.3423	-0.4182	0.122459

## Sheet: Kinetic 2CI2 DDG H2O
		Thermodynamic data from unfolding kinetics
Mutant	Theoretical score (Hi*RMSFi-1)	ΔΔGH2O (kcal mol-1)	Reference
KA2	0.24453	-0.72	J. Mol. Biol. (1995) 254: 260-288
KM2	0.24453	-0.47
TA3	0.27098	-0.63
TV3	0.27098	-0.27
TG3	0.27098	-0.81
PA6	0.33314	-0.84
EA7	0.23885	-0.27
LA8b	0.47273	-2.73
KA11	0.24986	0.21
SG12	0.30371	-0.36
SA12	0.30371	-0.3
EQ14	0.18304	-0.04
ED14	0.18304	-0.16
EN14	0.18304	-0.02
EQ15	0.17872	-0.2
ED15	0.17872	-0.45
EN15	0.17872	-0.65
AG16	0.35653	0.26
KA17	0.24265	-0.72
KG17	0.24265	-1.72
KA18	0.17362	-0.09
KG18	0.17362	-0.41
VA19b	0.34633	-0.73
IV20b	0.54018	-0.6
LA21	0.31323	-0.95
LG21	0.31323	-1.1
QA22	0.15172	-0.03
QG22	0.15172	-0.46
DA23	0.29348	-0.69
KA24	0.42068	-0.68
KG24	0.42068	-2.7
PA25	0.27878	-1.55
EA26	0.26213	-0.25
IV29b	0.37041	-0.62
IA29b	0.37041	-2.8
IV30	0.35994	-0.03
IA30	0.35994	-0.91
IG30	0.35994	-2.22
IT30	0.35994	-0.5
LA32	0.35994	-1.6
LI32	0.28671	-0.29
LV32	0.28671	-0.48
VT34	0.22502	-0.75
VA34	0.22502	-0.49
VG34	0.22502	-1.77
TV36	0.22502	-0.71
VA38	0.12565	-1.08
TA39c	0.0907	-0.38
TD39c	0.0907	0.15
EA41c	0.11087	-0.56
RA43	0.23879	-0.47
DA45	0.25159	-0.57
VA47b	0.4466	-3.53
LA49b	0.38602	-1.77
FL50	0.30152	-1.13
FV50	0.30152	-1.64
FA50	0.30152	-2.32
VA51b	0.43089	-1.09
DA52	0.14931	-2.9
DN52	0.14931	-0.07
ND56	0.23722	-0.66
NA56	0.23722	-0.55
IV57b	0.23722	0.16
IA57b	0.23722	-3.77
AG58	0.34978	-1.52
VT60	0.43974	-0.37
VA60	0.43974	-1.25
VG60	0.43974	-3.02
PA61	0.54527	-2.97
VT62	0.40737	-1
VA82	0.40737	-1.09
VG82	0.40737	-3

## Sheet: Kinetic 2CI2 DDG
		Thermodynamic data from refolding kinetics
Mutant	Theoretical score (Hi*RMSFi-1)	ΔΔG (kcal mol-1)	Reference
KA2	0.24453	-0.11	J. Mol. Biol. (1995) 254: 260-288
KM2	0.24453	0.02
TA3	0.27098	0.11
TV3	0.27098	0.17
TG3	0.27098	0.06
PA6	0.33314	0.1
EA7	0.23885	0.19
LA8b	0.47273	0.4
KA11	0.24986	0.26
SG12	0.30371	0.23
SA12	0.30371	0.38
EQ14	0.18304	0.36
ED14	0.18304	0.1
EN14	0.18304	0.53
EQ15	0.17872	0.25
ED15	0.17872	0.16
EN15	0.17872	0.57
AG16	0.35653	1.15
KA17	0.24265	0.14
KG17	0.24265	0.87
KA18	0.17362	0.08
KG18	0.17362	0.68
VA19b	0.34633	-0.13
IV20b	0.54018	0.52
LA21	0.31323	0.33
LG21	0.31323	0.48
QA22	0.15172	-0.12
QG22	0.15172	0.07
DA23	0.29348	-0.23
KA24	0.42068	-0.23
KG24	0.42068	0.31
PA25	0.27878	0.35
EA26	0.26213	0.14
IV29b	0.37041	0.19
IA29b	0.37041	0.98
IV30	0.35994	0.07
IA30	0.35994	0.65
IG30	0.35994	0.92
IT30	0.35994	0.47
LA32	0.28671	0.44
LI32	0.28671	-0.08
LV32	0.28671	-0.02
VT34	0.22502	0.24
VA34	0.22502	-0.01
VG34	0.22502	0.4
TV36	0.0922	0.14
VA38	0.12565	0.18
TA39c	0.0907	0.04
TD39c	0.23879	0.05
EA41c	0.25159	0.31
RA43	0.4466	1.02
DA45	0.30152	0.59
VA47b	0.30152	0.6
LA49b	0.30152	1.16
FL50	0.43089	0.49
FV50	0.14931	0.41
FA50	0.23722	0.23
VA51b	0.23722	0.07
DA52	0.52752	0.11
DN52	0.52752	0.36
ND56	0.34978	0.21
NA56	0.43974	0.19
IV57b	0.43974	-0.04
IA57b	0.43974	0.13
AG58	0.40737	0.09
VT60	0.40737	0.04
VA60	0.40737	0.1
VG60
PA61
VT62
VA82
VG82
